# Supplementary material for: Optimization of Ultrasound-Assisted Extraction of Bioactive Compounds from Pelvetia canaliculata to Sunflower Oil
Source: Foods. 2021 Jul 27;10(8):1732. doi: 10.3390/foods10081732 (PMC8391403; doi:10.3390/foods10081732)
Supplement: Supplementary file 1 [file foods-10-01732-s001.zip]

Archive with 1 entries (1 files):
- foods-1286577-supplementary.pdf
